# Supplementary material for: Expression of the Excitatory Postsynaptic Scaffolding Protein, Shank3, in Human Brain: Effect of Age and Alzheimer’s Disease
Source: Front Aging Neurosci. 2021 Aug 24;13:717263. doi: 10.3389/fnagi.2021.717263 (PMC8421777; doi:10.3389/fnagi.2021.717263)
Supplement: Supplementary file 1 [file Presentation_1.ZIP]

Archive with 202 entries (173 files):
- shank3-immunohistochemistry/
- shank3-immunohistochemistry/Case-8/
- shank3-immunohistochemistry/Case-8/1-olfactory bulb.jpg
- shank3-immunohistochemistry/Case-8/10-cerebellum.jpg
- shank3-immunohistochemistry/Case-8/11-midbrain.jpg
- shank3-immunohistochemistry/Case-8/12-pons.jpg
- shank3-immunohistochemistry/Case-8/13-medulla oblongata.jpg
- shank3-immunohistochemistry/Case-8/2-prefrontal cortex.jpg
- shank3-immunohistochemistry/Case-8/3-anterior cingulate neocortex.jpg
- shank3-immunohistochemistry/Case-8/4- precentral cortex.jpg
- shank3-immunohistochemistry/Case-8/5-postcentral cortex.jpg
- shank3-immunohistochemistry/Case-8/6- visual cortex.jpg
- shank3-immunohistochemistry/Case-8/7-hippocampal formation.jpg
- shank3-immunohistochemistry/Case-8/8-amygdalar complex.jpg
- shank3-immunohistochemistry/Case-8/9-basal ganglia and diencephalon.jpg
- shank3-immunohistochemistry/case-1/
- shank3-immunohistochemistry/case-1/amygdalar complex.jpg
- shank3-immunohistochemistry/case-1/cerebellum.jpg
- shank3-immunohistochemistry/case-1/medulla oblongata.jpg
- shank3-immunohistochemistry/case-1/midbrain.jpg
- shank3-immunohistochemistry/case-1/olfactory bulb.jpg
- shank3-immunohistochemistry/case-1/pons.jpg
- shank3-immunohistochemistry/case-1/precentral cortex.jpg
- shank3-immunohistochemistry/case-1/prefrontal cortex.jpg
- shank3-immunohistochemistry/case-1/visual cortex.jpg
- shank3-immunohistochemistry/case-10/
- shank3-immunohistochemistry/case-10/basal ganglia.jpg
- shank3-immunohistochemistry/case-10/hippocampal formation.jpg
- shank3-immunohistochemistry/case-10/medulla oblongata.jpg
- shank3-immunohistochemistry/case-10/pons.jpg
- shank3-immunohistochemistry/case-10/precentral cortex.jpg
- shank3-immunohistochemistry/case-10/prefrontal cortex.jpg
- shank3-immunohistochemistry/case-11/
- shank3-immunohistochemistry/case-11/amygdalar.jpg
- shank3-immunohistochemistry/case-11/cerebellum.jpg
- shank3-immunohistochemistry/case-11/midbrain.jpg
- shank3-immunohistochemistry/case-11/pons.jpg
- shank3-immunohistochemistry/case-11/precentral cortex.jpg
- shank3-immunohistochemistry/case-11/prefrontal cortex.jpg
- shank3-immunohistochemistry/case-11/visual cortex.jpg
- shank3-immunohistochemistry/case-12/
- shank3-immunohistochemistry/case-12/1-olfactory bulb.jpg
- shank3-immunohistochemistry/case-12/cerebellum.jpg
- shank3-immunohistochemistry/case-12/hippocampal formation.jpg
- shank3-immunohistochemistry/case-12/postcentral cortex.jpg
- shank3-immunohistochemistry/case-13/
- shank3-immunohistochemistry/case-13/cerebellum.jpg
- shank3-immunohistochemistry/case-13/hippocampal formation.jpg
- shank3-immunohistochemistry/case-13/olfactory bulb.jpg
- shank3-immunohistochemistry/case-13/postcentral cortex.jpg
- shank3-immunohistochemistry/case-14/
- shank3-immunohistochemistry/case-14/1-olfactory bulb.jpg
- shank3-immunohistochemistry/case-14/10-cerebellum.jpg
- shank3-immunohistochemistry/case-14/11-midbrain.jpg
- shank3-immunohistochemistry/case-14/12-pons.jpg
- shank3-immunohistochemistry/case-14/13-medulla oblongata.jpg
- shank3-immunohistochemistry/case-14/2-prefrontal cortex.jpg
- shank3-immunohistochemistry/case-14/3-anterior cingulate neocortex.jpg
- shank3-immunohistochemistry/case-14/4- precentral cortex.jpg
- shank3-immunohistochemistry/case-14/5-postcentral cortex.jpg
- shank3-immunohistochemistry/case-14/6- visual cortex.jpg
- shank3-immunohistochemistry/case-14/7- hippocampal formation.jpg
- shank3-immunohistochemistry/case-14/8-amygdalar complex.jpg
- shank3-immunohistochemistry/case-14/9-basal ganglia and diencephalon.jpg
- shank3-immunohistochemistry/case-15/
- shank3-immunohistochemistry/case-15/cerebellum.jpg
- shank3-immunohistochemistry/case-15/hippocampal formation.jpg
- shank3-immunohistochemistry/case-16/
- shank3-immunohistochemistry/case-16/HP-6E10.jpg
- shank3-immunohistochemistry/case-16/HP-bace1.jpg
- shank3-immunohistochemistry/case-16/HP-shank3.jpg
- shank3-immunohistochemistry/case-16/PFC-6E10.jpg
- shank3-immunohistochemistry/case-16/PFC-bace1.jpg
- shank3-immunohistochemistry/case-16/PFC-shank3.jpg
- shank3-immunohistochemistry/case-16/cerebellum-shank3.jpg
- shank3-immunohistochemistry/case-17/
- shank3-immunohistochemistry/case-17/cerebellum.jpg
- shank3-immunohistochemistry/case-17/hippocampal formation.jpg
- shank3-immunohistochemistry/case-17/prefrontal cortex.jpg
- shank3-immunohistochemistry/case-18/
- shank3-immunohistochemistry/case-18/cerebellum.jpg
- shank3-immunohistochemistry/case-18/hippocampal formation.jpg
- shank3-immunohistochemistry/case-19/
- shank3-immunohistochemistry/case-19/cerebellum.jpg
- shank3-immunohistochemistry/case-19/hippocampal formation.jpg
- shank3-immunohistochemistry/case-19/prefrontal cortex.jpg
- shank3-immunohistochemistry/case-2/
- shank3-immunohistochemistry/case-2/1-olfactory bulb.jpg
- shank3-immunohistochemistry/case-2/10-cerebellum.jpg
- shank3-immunohistochemistry/case-2/11-midbrain.jpg
- shank3-immunohistochemistry/case-2/12-pons.jpg
- shank3-immunohistochemistry/case-2/13-medulla oblongata.jpg
- shank3-immunohistochemistry/case-2/2-prefrontal cortex.jpg
- shank3-immunohistochemistry/case-2/3-anterior cingulate neocortex.jpg
- shank3-immunohistochemistry/case-2/4- precentral cortex.jpg
- shank3-immunohistochemistry/case-2/5-postcentral cortex.jpg
- shank3-immunohistochemistry/case-2/6- visual cortex.jpg
- shank3-immunohistochemistry/case-2/7- hippocampal formation.jpg
- shank3-immunohistochemistry/case-2/8-amygdalar complex.jpg
- shank3-immunohistochemistry/case-2/9-basal ganglia and diencephalon.jpg
- shank3-immunohistochemistry/case-20/
- shank3-immunohistochemistry/case-20/cerebellum.jpg
- shank3-immunohistochemistry/case-20/hippocampal foramtion.jpg
- shank3-immunohistochemistry/case-21/
- shank3-immunohistochemistry/case-21/cerebellum.jpg
- shank3-immunohistochemistry/case-21/hippocampal formation.jpg
- shank3-immunohistochemistry/case-22/
- shank3-immunohistochemistry/case-22/cerebellum.jpg
- shank3-immunohistochemistry/case-22/frontal cortex.jpg
- shank3-immunohistochemistry/case-22/hippocampal formation.jpg
- shank3-immunohistochemistry/case-23/
- shank3-immunohistochemistry/case-23/HP-6E10.jpg
- shank3-immunohistochemistry/case-23/HP-bace1.jpg
- shank3-immunohistochemistry/case-23/HP-shank3.jpg
- shank3-immunohistochemistry/case-23/PFC-6E10.jpg
- shank3-immunohistochemistry/case-23/PFC-bace1.jpg
- shank3-immunohistochemistry/case-23/PFC-shank3.jpg
- shank3-immunohistochemistry/case-23/cerebellum-shank3.jpg
- shank3-immunohistochemistry/case-24/
- shank3-immunohistochemistry/case-24/cerebellum.jpg
- shank3-immunohistochemistry/case-24/hippocampal formation.jpg
- shank3-immunohistochemistry/case-24/prefrontal cortex.jpg
- shank3-immunohistochemistry/case-25/
- shank3-immunohistochemistry/case-25/HP-6E10.jpg
- shank3-immunohistochemistry/case-25/HP-bace1.jpg
- shank3-immunohistochemistry/case-25/HP-shank3.jpg
- shank3-immunohistochemistry/case-25/PFC-6E10.jpg
- shank3-immunohistochemistry/case-25/PFC-bace1.jpg
- shank3-immunohistochemistry/case-25/PFC-shank3.jpg
- shank3-immunohistochemistry/case-25/cerebellum-shank3.jpg
- shank3-immunohistochemistry/case-26/
- shank3-immunohistochemistry/case-26/cerebellum.jpg
- shank3-immunohistochemistry/case-26/hippocampal formation.jpg
- shank3-immunohistochemistry/case-26/prefrontal cortex -2.jpg
- shank3-immunohistochemistry/case-26/prefrontal cortex-1.jpg
- shank3-immunohistochemistry/case-27/
- shank3-immunohistochemistry/case-27/HP -shank3.jpg
- shank3-immunohistochemistry/case-27/HP-6E10.jpg
- shank3-immunohistochemistry/case-27/HP-bace1.jpg
- shank3-immunohistochemistry/case-27/PFC-6E10.jpg
- shank3-immunohistochemistry/case-27/PFC-bace1.jpg
- shank3-immunohistochemistry/case-27/cerebellum-shank3.jpg
- shank3-immunohistochemistry/case-27/hippocampal formation-1-shank3.jpg
- shank3-immunohistochemistry/case-27/prefrontal cortex (PFC) -shank3.jpg
- shank3-immunohistochemistry/case-28/
- shank3-immunohistochemistry/case-28/cerebellum.jpg
- shank3-immunohistochemistry/case-28/hippocampal formation.jpg
- shank3-immunohistochemistry/case-28/prefrontal cortex.jpg
- shank3-immunohistochemistry/case-3/
- shank3-immunohistochemistry/case-3/cerebellum.jpg
- shank3-immunohistochemistry/case-3/hippocampal formation.jpg
- shank3-immunohistochemistry/case-3/hypothalamus.jpg
- shank3-immunohistochemistry/case-3/midbrain.jpg
- shank3-immunohistochemistry/case-3/olfactory bulb.jpg
- shank3-immunohistochemistry/case-3/postcentral cortex.jpg
- shank3-immunohistochemistry/case-4/
- shank3-immunohistochemistry/case-4/cerebellum.jpg
- shank3-immunohistochemistry/case-4/hippocampal formation.jpg
- shank3-immunohistochemistry/case-4/olfactory bulb.jpg
- shank3-immunohistochemistry/case-4/pons.jpg
- shank3-immunohistochemistry/case-4/prefrontal cortex.jpg
- shank3-immunohistochemistry/case-5-counterstain/
- shank3-immunohistochemistry/case-5-counterstain/1-olfactory bulb-counterstain.jpg
- shank3-immunohistochemistry/case-5-counterstain/1-olfactory bulb.jpg
- shank3-immunohistochemistry/case-5-counterstain/10-cerebellum-Counterstain.jpg
- shank3-immunohistochemistry/case-5-counterstain/10-cerebellum.jpg
- shank3-immunohistochemistry/case-5-counterstain/11-midbrain.jpg
- shank3-immunohistochemistry/case-5-counterstain/12-pons-counterstain.jpg
- shank3-immunohistochemistry/case-5-counterstain/12-pons.jpg
- shank3-immunohistochemistry/case-5-counterstain/13-medulla oblongata-counterstain.jpg
- shank3-immunohistochemistry/case-5-counterstain/13-medulla oblongata.jpg
- shank3-immunohistochemistry/case-5-counterstain/2-frontal cortex-counterstain.jpg
- shank3-immunohistochemistry/case-5-counterstain/2-prefrontal cortex.jpg
- shank3-immunohistochemistry/case-5-counterstain/3-anterior cingulate neocortex-counterstain.jpg
- shank3-immunohistochemistry/case-5-counterstain/3-anterior cingulate neocortex.jpg
- shank3-immunohistochemistry/case-5-counterstain/4- precentral cortex.jpg
- shank3-immunohistochemistry/case-5-counterstain/4-precentral cortex-counterstain.jpg
- shank3-immunohistochemistry/case-5-counterstain/5-postcentral cortex-counterstain.jpg
- shank3-immunohistochemistry/case-5-counterstain/5-postcentral cortex.jpg
- shank3-immunohistochemistry/case-5-counterstain/6- visual cortex.jpg
- shank3-immunohistochemistry/case-5-counterstain/6-visual cortex-counterstain.jpg
- shank3-immunohistochemistry/case-5-counterstain/7- hippocampal formation.jpg
- shank3-immunohistochemistry/case-5-counterstain/8-amygdalar complex-counterstain.jpg
- shank3-immunohistochemistry/case-5-counterstain/9-basal ganglia and diencephalon-counterstain.jpg
- shank3-immunohistochemistry/case-5-counterstain/9-basal ganglia and diencephalon.jpg
- shank3-immunohistochemistry/case-6/
- shank3-immunohistochemistry/case-6/amygdalar +basal ganglia.jpg
- shank3-immunohistochemistry/case-6/cerebellum.jpg
- shank3-immunohistochemistry/case-6/pons.jpg
- shank3-immunohistochemistry/case-6/prefrontal cortex.jpg
- shank3-immunohistochemistry/case-6/visual cortex.jpg
- shank3-immunohistochemistry/case-7/
- shank3-immunohistochemistry/case-7/anterior cingulate neocortex.jpg
- shank3-immunohistochemistry/case-7/olfactory bulb.jpg
- shank3-immunohistochemistry/case-7/pons.jpg
- shank3-immunohistochemistry/case-7/prefrontal cortex.jpg
- shank3-immunohistochemistry/case-7/visual cortex.jpg
- shank3-immunohistochemistry/case-9/
- shank3-immunohistochemistry/case-9/hippocampal formation.jpg
- shank3-immunohistochemistry/case-9/medulla oblongata.jpg
- shank3-immunohistochemistry/case-9/pons.jpg
- shank3-immunohistochemistry/case-9/precentral cortex.jpg
