# Supplementary material for: Expression of the Excitatory Postsynaptic Scaffolding Protein, Shank3, in Human Brain: Effect of Age and Alzheimer’s Disease
Source: Front Aging Neurosci. 2021 Aug 24;13:717263. doi: 10.3389/fnagi.2021.717263 (PMC8421777; doi:10.3389/fnagi.2021.717263)
Supplement: Supplementary file 2 [file Presentation_2.ZIP]

Archive with 28 entries (23 files):
- 2021-07-25-different exposure time-WB original images- full blot/
- 2021-07-25-different exposure time-WB original images- full blot/Figure 14B- full wb membrane of shank3 of  different exposure time/
- 2021-07-25-different exposure time-WB original images- full blot/Figure 14B- full wb membrane of shank3 of  different exposure time/10_8bit.tif
- 2021-07-25-different exposure time-WB original images- full blot/Figure 14B- full wb membrane of shank3 of  different exposure time/1_8bit.tif
- 2021-07-25-different exposure time-WB original images- full blot/Figure 14B- full wb membrane of shank3 of  different exposure time/2_8bit.tif
- 2021-07-25-different exposure time-WB original images- full blot/Figure 14B- full wb membrane of shank3 of  different exposure time/3_8bit.tif
- 2021-07-25-different exposure time-WB original images- full blot/Figure 14B- full wb membrane of shank3 of  different exposure time/4_8bit.tif
- 2021-07-25-different exposure time-WB original images- full blot/Figure 14B- full wb membrane of shank3 of  different exposure time/5_8bit.tif
- 2021-07-25-different exposure time-WB original images- full blot/Figure 14B- full wb membrane of shank3 of  different exposure time/6_8bit.tif
- 2021-07-25-different exposure time-WB original images- full blot/Figure 14B- full wb membrane of shank3 of  different exposure time/7_8bit.tif
- 2021-07-25-different exposure time-WB original images- full blot/Figure 14B- full wb membrane of shank3 of  different exposure time/8_8bit.tif
- 2021-07-25-different exposure time-WB original images- full blot/Figure 14B- full wb membrane of shank3 of  different exposure time/9_8bit.tif
- 2021-07-25-different exposure time-WB original images- full blot/Figure 14B- full wb membrane of shank3 of  different exposure time/actin_8bit.tif
- 2021-07-25-different exposure time-WB original images- full blot/Full  wb membrane of  syn/
- 2021-07-25-different exposure time-WB original images- full blot/Full  wb membrane of  syn/1-syn- from the label  1 to  5,the antibody concentration decreased gradually.tif
- 2021-07-25-different exposure time-WB original images- full blot/Full  wb membrane of  syn/2-syn.tif
- 2021-07-25-different exposure time-WB original images- full blot/Full  wb membrane of  syn/actin.tif
- 2021-07-25-different exposure time-WB original images- full blot/Full wb membrane of psd95/
- 2021-07-25-different exposure time-WB original images- full blot/Full wb membrane of psd95/1-PSD95-from the label D1 to D5,the antibody concentration increased gradually.tif
- 2021-07-25-different exposure time-WB original images- full blot/Full wb membrane of psd95/2-PSD95.tif
- 2021-07-25-different exposure time-WB original images- full blot/Full wb membrane of psd95/actin.tif
- 2021-07-25-different exposure time-WB original images- full blot/Full wb membrane of shank3/
- 2021-07-25-different exposure time-WB original images- full blot/Full wb membrane of shank3/1-Full blot of shank3 in different region of human brain from the third lane to the eigth lane.tif
- 2021-07-25-different exposure time-WB original images- full blot/Full wb membrane of shank3/2-Full blot of shank3.tif
- 2021-07-25-different exposure time-WB original images- full blot/Full wb membrane of shank3/3-Full blot of shank3.tif
- 2021-07-25-different exposure time-WB original images- full blot/Full wb membrane of shank3/actin.tif
- 2021-07-25-different exposure time-WB original images- full blot/Full wb membrane of shank3/ponceau-1.jpg
- 2021-07-25-different exposure time-WB original images- full blot/Full wb membrane of shank3/ponceau-2.jpg
