# Supplementary material for: Expression of the Excitatory Postsynaptic Scaffolding Protein, Shank3, in Human Brain: Effect of Age and Alzheimer’s Disease
Source: Front Aging Neurosci. 2021 Aug 24;13:717263. doi: 10.3389/fnagi.2021.717263 (PMC8421777; doi:10.3389/fnagi.2021.717263)
Supplement: Supplementary file 3 [file Presentation_3.ZIP]

Archive with 10 entries (9 files):
- Figure 10D-Imaging with film exposure/
- Figure 10D-Imaging with film exposure/Figure 10D-PSD95-case#14.tif
- Figure 10D-Imaging with film exposure/Figure 10D-PSD95-case#6.tif
- Figure 10D-Imaging with film exposure/Figure 10D-PSD95-case#9.tif
- Figure 10D-Imaging with film exposure/Figure 10D-actin-case#14.tif
- Figure 10D-Imaging with film exposure/Figure 10D-actin-case#6.tif
- Figure 10D-Imaging with film exposure/Figure 10D-actin-case#9.tif
- Figure 10D-Imaging with film exposure/Figure 10D-shank3-case#14.tif
- Figure 10D-Imaging with film exposure/Figure 10D-shank3-case#6.tif
- Figure 10D-Imaging with film exposure/Figure 10D-shank3-case9.tif
